# Supplementary material for: Stevia Rebaudiosides Usage as a Sugar Reduction Tool: A Narrative Review of Their Metabolic, Gut Microbiome and Weight Management Effects in Human Clinical Studies
Source: Nutrients. 2026 Jun 20;18(12):2002. doi: 10.3390/nu18122002 (PMC13305536; doi:10.3390/nu18122002)
Supplement: Supplementary file 1 [file nutrients-18-02002-s001.zip]

Archive with 3 entries (3 files):
- Scopus Stevia Search Terms and Filters.pdf
- Central Cochrane Search.pdf
- PubMed csv-steviaORst-set.xlsx
