# Supplementary material for: Stevia Rebaudiosides Usage as a Sugar Reduction Tool: A Narrative Review of Their Metabolic, Gut Microbiome and Weight Management Effects in Human Clinical Studies
Source: Nutrients. 2026 Jun 20;18(12):2002. doi: 10.3390/nu18122002 (PMC13305536; doi:10.3390/nu18122002)
Supplement: Supplementary file 1 [file nutrients-18-02002-s001.zip › PubMed csv-steviaORst-set.xlsx]

## Sheet: csv-steviaORst-set
PMID	Title	Authors	Citation	First Author	Journal/Book	Publication Year	Create Date	PMCID	NIHMS ID	DOI
33546941	Sweetener influences plasma concentration of flavonoids in humans after an acute intake of a new (poly)phenol-rich beverage	Agulló V, Domínguez-Perles R, García-Viguera C.	Nutr Metab Cardiovasc Dis. 2021 Mar 10;31(3):930-938. doi: 10.1016/j.numecd.2020.11.016. Epub 2020 Nov 24.	Agulló V	Nutr Metab Cardiovasc Dis	2021	2021-02-06			10.1016/j.numecd.2020.11.016
33499139	Beverages Based on Second Quality Citrus Fruits and Maqui Berry, a Source of Bioactive (Poly)phenols: Sorting Out Urine Metabolites upon a Longitudinal Study	Agulló V, García-Viguera C, Domínguez-Perles R.	Nutrients. 2021 Jan 22;13(2):312. doi: 10.3390/nu13020312.	Agulló V	Nutrients	2021	2021-01-27	PMC7910882		10.3390/nu13020312
29272206	Effect of Incorporating Stevia and Moringa in Cookies on Postprandial Glycemia, Appetite, Palatability, and Gastrointestinal Well-Being	Ahmad J, Khan I, Johnson SK, Alam I, Din ZU.	J Am Coll Nutr. 2018 Feb;37(2):133-139. doi: 10.1080/07315724.2017.1372821. Epub 2017 Dec 22.	Ahmad J	J Am Coll Nutr	2018	2017-12-23			10.1080/07315724.2017.1372821
36849009	Impact of acute consumption of beverages containing plant-based or alternative sweetener blends on postprandial appetite, food intake, metabolism, and gastro-intestinal symptoms: Results of the SWEET beverages trial	Almiron-Roig E, Navas-Carretero S, Castelnuovo G, Kjølbæk L, Romo-Hualde A, Normand M, Maloney N, Hardman CA, Hodgkins CE, Moshoyiannis H, Finlayson G, Scott C, Raats MM, Harrold JA, Raben A, Halford JCG, Martínez JA.	Appetite. 2023 May 1;184:106515. doi: 10.1016/j.appet.2023.106515. Epub 2023 Feb 26.	Almiron-Roig E	Appetite	2023	2023-02-27			10.1016/j.appet.2023.106515
40653632	Non-Nutritive Sweeteners Intake and Its Association With Sugars Intake Among Chilean Toddlers	Arévalo P, Rebolledo N, Reyes M.	Pediatr Obes. 2025 Oct;20(10):e70036. doi: 10.1111/ijpo.70036. Epub 2025 Jul 13.	Arévalo P	Pediatr Obes	2025	2025-07-14	PMC12478983	NIHMS2112939	10.1111/ijpo.70036
23786900	Effects of synbiotic food consumption on metabolic status of diabetic patients: a double-blind randomized cross-over controlled clinical trial	Asemi Z, Khorrami-Rad A, Alizadeh SA, Shakeri H, Esmaillzadeh A.	Clin Nutr. 2014 Apr;33(2):198-203. doi: 10.1016/j.clnu.2013.05.015. Epub 2013 Jun 7.	Asemi Z	Clin Nutr	2014	2013-06-22			10.1016/j.clnu.2013.05.015
18397817	Apparent lack of pharmacological effect of steviol glycosides used as sweeteners in humans. A pilot study of repeated exposures in some normotensive and hypotensive individuals and in Type 1 and Type 2 diabetics	Barriocanal LA, Palacios M, Benitez G, Benitez S, Jimenez JT, Jimenez N, Rojas V.	Regul Toxicol Pharmacol. 2008 Jun;51(1):37-41. doi: 10.1016/j.yrtph.2008.02.006. Epub 2008 Mar 5.	Barriocanal LA	Regul Toxicol Pharmacol	2008	2008-04-10			10.1016/j.yrtph.2008.02.006
24216624	An in vitro and in vivo comparison of the effect of Stevia rebaudiana extracts on different caries-related variables: a randomized controlled trial pilot study	Brambilla E, Cagetti MG, Ionescu A, Campus G, Lingström P.	Caries Res. 2014;48(1):19-23. doi: 10.1159/000351650. Epub 2013 Nov 6.	Brambilla E	Caries Res	2014	2013-11-13			10.1159/000351650
10971305	A double-blind placebo-controlled study of the effectiveness and tolerability of oral stevioside in human hypertension	Chan P, Tomlinson B, Chen YJ, Liu JC, Hsieh MH, Cheng JT.	Br J Clin Pharmacol. 2000 Sep;50(3):215-20. doi: 10.1046/j.1365-2125.2000.00260.x.	Chan P	Br J Clin Pharmacol	2000	2000-09-06	PMC2014988		10.1046/j.1365-2125.2000.00260.x
24668952	Impact of sensory feed additives on feed intake, feed preferences, and growth of female piglets during the early postweaning period	Clouard C, Val-Laillet D.	J Anim Sci. 2014 May;92(5):2133-40. doi: 10.2527/jas.2013-6809. Epub 2014 Mar 25.	Clouard C	J Anim Sci	2014	2014-03-27			10.2527/jas.2013-6809
41978078	Rationale, Design, and Participant Baseline Characteristics of a Parallel Randomized Trial of the Effect of Replacing SSBs with Cow's Milk Versus Soymilk on Intrahepatocellular Lipid and Other Cardiometabolic Risk Factors in Adults with Obesity Who Consume Sugar-Sweetened Beverages: The Soy Treatment Evaluation for Metabolic health (STEM) Trial	Erlich MN, Ghidanac D, Blanco Mejia S, Ayoub-Charette S, Vittes Combe C, Khan TA, Ramdath D, Crewson H, Beck A, Silva C, Ramdath DD, Metherel AH, Leiter LA, Bazinet RP, Kendall CWC, Jenkins DJA, Chiavaroli L, Sievenpiper JL.	Nutrients. 2026 Mar 24;18(7):1026. doi: 10.3390/nu18071026.	Erlich MN	Nutrients	2026	2026-04-14	PMC13074930		10.3390/nu18071026
31842388	Effects of Stevia Extract on Postprandial Glucose Response, Satiety and Energy Intake: A Three-Arm Crossover Trial	Farhat G, Berset V, Moore L.	Nutrients. 2019 Dec 12;11(12):3036. doi: 10.3390/nu11123036.	Farhat G	Nutrients	2019	2019-12-18	PMC6950708		10.3390/nu11123036
16775813	Investigation of the antihypertensive effect of oral crude stevioside in patients with mild essential hypertension	Ferri LA, Alves-Do-Prado W, Yamada SS, Gazola S, Batista MR, Bazotte RB.	Phytother Res. 2006 Sep;20(9):732-6. doi: 10.1002/ptr.1944.	Ferri LA	Phytother Res	2006	2006-06-16			10.1002/ptr.1944
41016269	Enteroendocrine hormonal response after the ingestion of cola beverages with sucrose and non-nutritive sweeteners in healthy adults: A randomized crossover trial	Galicia-Ayala C, Klünder-Klünder M, Vilchis-Ordoñez A, López-Martínez B, Miranda-Lora AL.	Nutrition. 2026 Jan;141:112938. doi: 10.1016/j.nut.2025.112938. Epub 2025 Aug 25.	Galicia-Ayala C	Nutrition	2026	2025-09-28			10.1016/j.nut.2025.112938
38553262	Acute and two-week effects of neotame, stevia rebaudioside M and sucrose-sweetened biscuits on postprandial appetite and endocrine response in adults with overweight/obesity-a randomised crossover trial from the SWEET consortium	Gibbons C, Beaulieu K, Almiron-Roig E, Navas-Carretero S, Martínez JA, O'Hara B, O'Connor D, Nazare JA, Le Bail A, Rannou C, Hardman C, Wilton M, Kjølbæk L, Scott C, Moshoyiannis H, Raben A, Harrold JA, Halford JCG, Finlayson G.	EBioMedicine. 2024 Apr;102:105005. doi: 10.1016/j.ebiom.2024.105005. Epub 2024 Mar 28.	Gibbons C	EBioMedicine	2024	2024-03-29	PMC11026940		10.1016/j.ebiom.2024.105005
33320777	Perceived Healthiness of Sweeteners among Young Adults in Canada	Goodman S, Vanderlee L, Jones A, White C MSc, Hammond D.	Can J Diet Pract Res. 2021 Jun 1;82(2):90-94. doi: 10.3148/cjdpr-2020-030. Epub 2020 Dec 15.	Goodman S	Can J Diet Pract Res	2021	2020-12-15			10.3148/cjdpr-2020-030
14681845	Antihyperglycemic effects of stevioside in type 2 diabetic subjects	Gregersen S, Jeppesen PB, Holst JJ, Hermansen K.	Metabolism. 2004 Jan;53(1):73-6. doi: 10.1016/j.metabol.2003.07.013.	Gregersen S	Metabolism	2004	2003-12-19			10.1016/j.metabol.2003.07.013
36326863	Restricting sugar or carbohydrate intake does not impact physical activity level or energy intake over 24 h despite changes in substrate use: a randomised crossover study in healthy men and women	Hengist A, Davies RG, Rogers PJ, Brunstrom JM, van Loon LJC, Walhin JP, Thompson D, Koumanov F, Betts JA, Gonzalez JT.	Eur J Nutr. 2023 Mar;62(2):921-940. doi: 10.1007/s00394-022-03048-x. Epub 2022 Nov 3.	Hengist A	Eur J Nutr	2023	2022-11-03	PMC9941259		10.1007/s00394-022-03048-x
30997499	A randomized controlled trial contrasting the effects of 4 low-calorie sweeteners and sucrose on body weight in adults with overweight or obesity	Higgins KA, Mattes RD.	Am J Clin Nutr. 2019 May 1;109(5):1288-1301. doi: 10.1093/ajcn/nqy381.	Higgins KA	Am J Clin Nutr	2019	2019-04-19			10.1093/ajcn/nqy381
14693305	Efficacy and tolerability of oral stevioside in patients with mild essential hypertension: a two-year, randomized, placebo-controlled study	Hsieh MH, Chan P, Sue YM, Liu JC, Liang TH, Huang TY, Tomlinson B, Chow MS, Kao PF, Chen YJ.	Clin Ther. 2003 Nov;25(11):2797-808. doi: 10.1016/s0149-2918(03)80334-x.	Hsieh MH	Clin Ther	2003	2003-12-25			10.1016/s0149-2918(03)80334-x
38408729	Comparison of a Daily Steviol Glycoside Beverage compared with a Sucrose Beverage for Four Weeks on Gut Microbiome in Healthy Adults	Kwok D, Scott C, Strom N, Au-Yeung F, Lam C, Chakrabarti A, Hutton T, Wolever TM.	J Nutr. 2024 Apr;154(4):1298-1308. doi: 10.1016/j.tjnut.2024.01.032. Epub 2024 Feb 24.	Kwok D	J Nutr	2024	2024-02-26			10.1016/j.tjnut.2024.01.032
32363926	Using Low-Calorie Orange Juice as a Dietary Alternative to Alkali Therapy	Large T, Williams J Jr, Asplin JR, Krambeck A.	J Endourol. 2020 Oct;34(10):1082-1087. doi: 10.1089/end.2020.0031. Epub 2020 Aug 4.	Large T	J Endourol	2020	2020-05-05			10.1089/end.2020.0031
38459192	Glucose ingestion before and after resistance training sessions does not augment ribosome biogenesis in healthy moderately trained young adults	Lian K, Hammarström D, Hamarsland H, Mølmen KS, Moen SC, Ellefsen S.	Eur J Appl Physiol. 2024 Aug;124(8):2329-2342. doi: 10.1007/s00421-024-05446-x. Epub 2024 Mar 8.	Lian K	Eur J Appl Physiol	2024	2024-03-08	PMC11322406		10.1007/s00421-024-05446-x
33641634	The impact of nutritive and non-nutritive sweeteners on the central nervous system: preliminary study	López-Meza MS, Otero-Ojeda G, Estrada JA, Esquivel-Hernández FJ, Contreras I.	Nutr Neurosci. 2022 Aug;25(8):1623-1632. doi: 10.1080/1028415X.2021.1885239. Epub 2021 Feb 28.	López-Meza MS	Nutr Neurosci	2022	2021-03-01			10.1080/1028415X.2021.1885239
18555574	The hemodynamic effects of rebaudioside A in healthy adults with normal and low-normal blood pressure	Maki KC, Curry LL, Carakostas MC, Tarka SM, Reeves MS, Farmer MV, McKenney JM, Toth PD, Schwartz SL, Lubin BC, Dicklin MR, Boileau AC, Bisognano JD.	Food Chem Toxicol. 2008 Jul;46 Suppl 7:S40-6. doi: 10.1016/j.fct.2008.04.040. Epub 2008 May 16.	Maki KC	Food Chem Toxicol	2008	2008-06-17			10.1016/j.fct.2008.04.040
18555575	Chronic consumption of rebaudioside A, a steviol glycoside, in men and women with type 2 diabetes mellitus	Maki KC, Curry LL, Reeves MS, Toth PD, McKenney JM, Farmer MV, Schwartz SL, Lubin BC, Boileau AC, Dicklin MR, Carakostas MC, Tarka SM.	Food Chem Toxicol. 2008 Jul;46 Suppl 7:S47-53. doi: 10.1016/j.fct.2008.05.007. Epub 2008 May 16.	Maki KC	Food Chem Toxicol	2008	2008-06-17			10.1016/j.fct.2008.05.007
20930349	Chitosan-based polyherbal toothpaste: as novel oral hygiene product	Mohire NC, Yadav AV.	Indian J Dent Res. 2010 Jul-Sep;21(3):380-4. doi: 10.4103/0970-9290.70808.	Mohire NC	Indian J Dent Res	2010	2010-10-09			10.4103/0970-9290.70808
30747604	In search for an alternative to sugar to reduce obesity	Mooradian AD.	Int J Vitam Nutr Res. 2019 Sep;89(3-4):113-117. doi: 10.1024/0300-9831/a000531. Epub 2019 Feb 12.	Mooradian AD	Int J Vitam Nutr Res	2019	2019-02-13			10.1024/0300-9831/a000531
31451273	A polyol-stevia blended sugar replacer exhibits low glycemic response among human subjects	Ng AWR, Loh KK, Gupta N, Narayanan K.	Clin Nutr ESPEN. 2019 Oct;33:39-41. doi: 10.1016/j.clnesp.2019.07.014. Epub 2019 Jul 31.	Ng AWR	Clin Nutr ESPEN	2019	2019-08-28			10.1016/j.clnesp.2019.07.014
28681047	Effect of Consuming Tea with Stevia on Salivary pH - An In Vivo Randomised Controlled Trial	Pallepati A, Yavagal P, Veeresh DJ.	Oral Health Prev Dent. 2017;15(4):315-319. doi: 10.3290/j.ohpd.a38572.	Pallepati A	Oral Health Prev Dent	2017	2017-07-07			10.3290/j.ohpd.a38572
27181453	Chemical-specific adjustment factors (inter-species toxicokinetics) to establish the ADI for steviol glycosides	Roberts A, Lynch B, Rogerson R, Renwick A, Kern H, Coffee M, Cuellar-Kingston N, Eapen A, Crincoli C, Pugh G Jr, Bhusari S, Purkayastha S, Carakostas M.	Regul Toxicol Pharmacol. 2016 Aug;79:91-102. doi: 10.1016/j.yrtph.2016.05.017. Epub 2016 May 13.	Roberts A	Regul Toxicol Pharmacol	2016	2016-05-17			10.1016/j.yrtph.2016.05.017
32057842	Sweet satiation: Acute effects of consumption of sweet drinks on appetite for and intake of sweet and non-sweet foods	Rogers PJ, Ferriday D, Irani B, Hei Hoi JK, England CY, Bajwa KK, Gough T.	Appetite. 2020 Jun 1;149:104631. doi: 10.1016/j.appet.2020.104631. Epub 2020 Feb 11.	Rogers PJ	Appetite	2020	2020-02-15			10.1016/j.appet.2020.104631
27848976	Tea-induced calmness: Sugar-sweetened tea calms consumers exposed to acute stressor	Samant SS, Wilkes K, Odek Z, Seo HS.	Sci Rep. 2016 Nov 16;6:36537. doi: 10.1038/srep36537.	Samant SS	Sci Rep	2016	2016-11-17	PMC5111075		10.1038/srep36537
35623816	Acute responses of stevia and d-tagatose intake on metabolic parameters and appetite/satiety in insulin resistance	Sambra V, Vicuña IA, Priken KM, Luna SL, Allendes DA, Godoy PM, Novik V, Vega CA.	Clin Nutr ESPEN. 2022 Jun;49:217-224. doi: 10.1016/j.clnesp.2022.04.018. Epub 2022 Apr 22.	Sambra V	Clin Nutr ESPEN	2022	2022-05-27			10.1016/j.clnesp.2022.04.018
36057030	Pharmacokinetics of Oral Rebaudioside A in Patients with Type 2 Diabetes Mellitus and Its Effects on Glucose Homeostasis: A Placebo-Controlled Crossover Trial	Simoens C, Philippaert K, Wuyts C, Goscinny S, Van Hoeck E, Van Loco J, Billen J, de Hoon J, Ampe E, Vangoitsenhoven R, Mertens A, Vennekens R, Van der Schueren B.	Eur J Drug Metab Pharmacokinet. 2022 Nov;47(6):827-839. doi: 10.1007/s13318-022-00792-7. Epub 2022 Sep 3.	Simoens C	Eur J Drug Metab Pharmacokinet	2022	2022-09-03	PMC9440320		10.1007/s13318-022-00792-7
33036155	Effects of the Daily Consumption of Stevia on Glucose Homeostasis, Body Weight, and Energy Intake: A Randomised Open-Label 12-Week Trial in Healthy Adults	Stamataki NS, Crooks B, Ahmed A, McLaughlin JT.	Nutrients. 2020 Oct 6;12(10):3049. doi: 10.3390/nu12103049.	Stamataki NS	Nutrients	2020	2020-10-10	PMC7600789		10.3390/nu12103049
36235824	Mapping the Homeostatic and Hedonic Brain Responses to Stevia Compared to Caloric Sweeteners and Water: A Double-Blind Randomised Controlled Crossover Trial in Healthy Adults	Stamataki NS, Mckie S, Scott C, Bosscher D, Elliott R, McLaughlin JT.	Nutrients. 2022 Oct 7;14(19):4172. doi: 10.3390/nu14194172.	Stamataki NS	Nutrients	2022	2022-10-14	PMC9570671		10.3390/nu14194172
32125421	Stevia Beverage Consumption prior to Lunch Reduces Appetite and Total Energy Intake without Affecting Glycemia or Attentional Bias to Food Cues: A Double-Blind Randomized Controlled Trial in Healthy Adults	Stamataki NS, Scott C, Elliott R, McKie S, Bosscher D, McLaughlin JT.	J Nutr. 2020 May 1;150(5):1126-1134. doi: 10.1093/jn/nxaa038.	Stamataki NS	J Nutr	2020	2020-03-04			10.1093/jn/nxaa038
35987213	Personalized microbiome-driven effects of non-nutritive sweeteners on human glucose tolerance	Suez J, Cohen Y, Valdés-Mas R, Mor U, Dori-Bachash M, Federici S, Zmora N, Leshem A, Heinemann M, Linevsky R, Zur M, Ben-Zeev Brik R, Bukimer A, Eliyahu-Miller S, Metz A, Fischbein R, Sharov O, Malitsky S, Itkin M, Stettner N, Harmelin A, Shapiro H, Stein-Thoeringer CK, Segal E, Elinav E.	Cell. 2022 Sep 1;185(18):3307-3328.e19. doi: 10.1016/j.cell.2022.07.016. Epub 2022 Aug 19.	Suez J	Cell	2022	2022-08-20			10.1016/j.cell.2022.07.016
25079465	Effects of synbiotic food consumption on glycemic status and serum hs-CRP in pregnant women: a randomized controlled clinical trial	Taghizadeh M, Asemi Z.	Hormones (Athens). 2014 Jul-Sep;13(3):398-406. doi: 10.14310/horm.2002.1489.	Taghizadeh M	Hormones (Athens)	2014	2014-08-01			10.14310/horm.2002.1489
28378852	Effects of non-nutritive (artificial vs natural) sweeteners on 24-h glucose profiles	Tey SL, Salleh NB, Henry CJ, Forde CG.	Eur J Clin Nutr. 2017 Sep;71(9):1129-1132. doi: 10.1038/ejcn.2017.37. Epub 2017 Apr 5.	Tey SL	Eur J Clin Nutr	2017	2017-04-06			10.1038/ejcn.2017.37
27956737	Effects of aspartame-, monk fruit-, stevia- and sucrose-sweetened beverages on postprandial glucose, insulin and energy intake	Tey SL, Salleh NB, Henry J, Forde CG.	Int J Obes (Lond). 2017 Mar;41(3):450-457. doi: 10.1038/ijo.2016.225. Epub 2016 Dec 13.	Tey SL	Int J Obes (Lond)	2017	2016-12-14			10.1038/ijo.2016.225
18555578	Pharmacokinetics of rebaudioside A and stevioside after single oral doses in healthy men	Wheeler A, Boileau AC, Winkler PC, Compton JC, Prakash I, Jiang X, Mandarino DA.	Food Chem Toxicol. 2008 Jul;46 Suppl 7:S54-60. doi: 10.1016/j.fct.2008.04.041. Epub 2008 May 16.	Wheeler A	Food Chem Toxicol	2008	2008-06-17			10.1016/j.fct.2008.04.041
34323244	Biological effects of stevia, sucralose and sucrose in citrus-maqui juices on overweight subjects	Zafrilla P, Masoodi H, Cerdá B, García-Viguera C, Villaño D.	Food Funct. 2021 Sep 20;12(18):8535-8543. doi: 10.1039/d1fo01160j.	Zafrilla P	Food Funct	2021	2021-07-29			10.1039/d1fo01160j
